# Supplementary material for: Prognostic value of CLIC3 mRNA overexpression in bladder cancer
Source: PeerJ. 2020 Jan 6;8:e8348. doi: 10.7717/peerj.8348 (PMC6951294; doi:10.7717/peerj.8348)
Supplement: Data S1 [file peerj-08-8348-s002.zip]

Archive with 6 entries (5 files):
- Raw data/GSE13507-CLIC3 expression.xlsx
- Raw data/GSE13507-clinical information .xls
- Raw data/GSE7476-CLIC3 expression.xlsx
- Raw data/TCGA-CLIC3 expression.xlsx
- Raw data/qRT-PCR-CLIC3.xlsx
- Raw data/
