# Supplementary material for: Prognostic value of CLIC3 mRNA overexpression in bladder cancer
Source: PeerJ. 2020 Jan 6;8:e8348. doi: 10.7717/peerj.8348 (PMC6951294; doi:10.7717/peerj.8348)
Supplement: Data S1 [file peerj-08-8348-s002.zip › Raw data/GSE13507-CLIC3 expression.xlsx]

## Sheet: Sheet1
Normal tissues	CLIC3 expression		Cancer tissues	CLIC3 expression
GSM340537	8.41		GSM340605	7.53
GSM340538	9.21		GSM340606	6.85
GSM340539	8.48		GSM340607	9.81
GSM340540	8.83		GSM340608	7.87
GSM340541	8.65		GSM340609	12.38
GSM340542	8.1		GSM340610	8.33
GSM340543	8.28		GSM340611	9.3
GSM340544	7.48		GSM340612	10.48
GSM340545	8.89		GSM340613	11.84
GSM340546	9.11		GSM340614	8.29
GSM340547	10.8		GSM340615	10.43
GSM340548	7.37		GSM340616	10.29
GSM340549	8.69		GSM340617	9.54
GSM340550	9.04		GSM340618	11.33
GSM340551	7.51		GSM340619	11.2
GSM340552	9.86		GSM340620	10.06
GSM340553	11.41		GSM340621	8.04
GSM340554	8.75		GSM340622	9.19
GSM340555	9.17		GSM340623	13.31
GSM340556	8.93		GSM340624	10.08
GSM340557	8.49		GSM340625	10.93
GSM340558	10.35		GSM340626	10.23
GSM340559	8.14		GSM340627	7.96
GSM340560	9.58		GSM340628	12.17
GSM340561	7.95		GSM340629	9.89
GSM340562	9.51		GSM340630	8.89
GSM340563	8.61		GSM340631	8.68
GSM340564	9.05		GSM340632	9.58
GSM340565	8.16		GSM340633	10.02
GSM340566	9.02		GSM340634	8.97
GSM340567	7.88		GSM340635	7.95
GSM340568	10.88		GSM340636	9
GSM340569	8.36		GSM340637	7.46
GSM340570	8.65		GSM340638	9.61
GSM340571	9.29		GSM340639	9.42
GSM340572	9.15		GSM340640	7.91
GSM340573	8.25		GSM340641	11.69
GSM340574	9.18		GSM340642	10.45
GSM340575	7.88		GSM340643	8.24
GSM340576	9.61		GSM340644	7.47
GSM340577	11.17		GSM340645	9.81
GSM340578	9.35		GSM340646	10.14
GSM340579	7.88		GSM340647	7.21
GSM340580	8.96		GSM340648	9.87
GSM340581	9.59		GSM340649	9.77
GSM340582	8.55		GSM340650	9.94
GSM340583	8.86		GSM340651	9.19
GSM340584	7.02		GSM340652	11.72
GSM340585	9.89		GSM340653	11.73
GSM340586	8.51		GSM340654	10.21
GSM340587	8.64		GSM340655	10.77
GSM340588	7.86		GSM340656	8.24
GSM340589	9.07		GSM340657	11.13
GSM340590	8.77		GSM340658	9.54
GSM340591	8.84		GSM340659	11.67
GSM340592	7.85		GSM340660	7
GSM340593	9.51		GSM340661	10.35
GSM340594	9.56		GSM340662	8.35
GSM340595	8.97		GSM340663	10.36
GSM340596	12.26		GSM340664	7.39
GSM340597	9.06		GSM340665	13.59
GSM340598	8.9		GSM340666	10.58
GSM340599	9.79		GSM340667	9.96
GSM340600	8.57		GSM340668	7.27
GSM340601	8.64		GSM340669	8.56
GSM340602	9.48		GSM340670	8.75
GSM340603	7.99		GSM340671	10.08
GSM340604	7.72		GSM340672	12.3
			GSM340673	9.64
			GSM340674	8.38
			GSM340675	11.24
			GSM340676	8.15
			GSM340677	7.86
			GSM340678	11.31
			GSM340679	8.88
			GSM340680	12.04
			GSM340681	10.41
			GSM340682	11.63
			GSM340683	8.96
			GSM340684	12.59
			GSM340685	7.86
			GSM340686	10.33
			GSM340687	7.73
			GSM340688	11.35
			GSM340689	13.73
			GSM340690	10.23
			GSM340691	10.27
			GSM340692	7.64
			GSM340693	8.31
			GSM340694	8.6
			GSM340695	9.25
			GSM340696	12.31
			GSM340697	8.36
			GSM340698	11.79
			GSM340699	8.82
			GSM340700	8.34
			GSM340701	7.1
			GSM340702	11.33
			GSM340703	9.5
			GSM340704	6.96
			GSM340705	10.01
			GSM340706	11.88
			GSM340707	9.82
			GSM340708	10.89
			GSM340709	14.36
			GSM340710	9.42
			GSM340711	8.09
			GSM340712	10.78
			GSM340713	7.66
			GSM340714	8.08
			GSM340715	10.29
			GSM340716	9.52
			GSM340717	8.59
			GSM340718	7.34
			GSM340719	9.41
			GSM340720	7.53
			GSM340721	8.6
			GSM340722	9.21
			GSM340723	10.97
			GSM340724	8.1
			GSM340725	13.28
			GSM340726	8.81
			GSM340727	9.45
			GSM340728	8.46
			GSM340729	10.2
			GSM340730	9.69
			GSM340731	12.59
			GSM340732	12.32
			GSM340733	8.47
			GSM340734	8.67
			GSM340735	9.13
			GSM340736	9.79
			GSM340737	9.39
			GSM340738	9.26
			GSM340739	13.18
			GSM340740	9.39
			GSM340741	9.53
			GSM340742	11.22
			GSM340743	9.82
			GSM340744	11.11
			GSM340745	7.76
			GSM340746	7.54
			GSM340747	11
			GSM340748	8.43
			GSM340749	9.44
			GSM340750	8.71
			GSM340751	8.43
			GSM340752	12.22
			GSM340753	9.58
			GSM340754	8.97
			GSM340755	10.25
			GSM340756	8.57
			GSM340757	9.45
			GSM340758	9.76
			GSM340759	7.93
			GSM340760	10.74
			GSM340761	10.14
			GSM340762	8.78
			GSM340763	7.92
			GSM340764	8.07
			GSM340765	8.95
			GSM340766	9.95
			GSM340767	9.08
			GSM340768	8.46
			GSM340769	8.91
