# Supplementary material for: Prognostic value of CLIC3 mRNA overexpression in bladder cancer
Source: PeerJ. 2020 Jan 6;8:e8348. doi: 10.7717/peerj.8348 (PMC6951294; doi:10.7717/peerj.8348)
Supplement: Data S1 [file peerj-08-8348-s002.zip › Raw data/GSE7476-CLIC3 expression.xlsx]

## Sheet: Sheet1
Normal tissues	CLIC3 expression		Cancer tissues	CLIC3 expression
GSM180991	4.61452		GSM180994	6.08138
GSM180992	4.57076		GSM180995	6.60147
GSM180993	4.24985		GSM180996	7.53863
			GSM180997	5.5078
			GSM180998	6.65996
			GSM180999	7.69501
			GSM181000	8.49139
			GSM181001	8.47534
			GSM181002	8.88957
