# Supplementary material for: Prognostic value of CLIC3 mRNA overexpression in bladder cancer
Source: PeerJ. 2020 Jan 6;8:e8348. doi: 10.7717/peerj.8348 (PMC6951294; doi:10.7717/peerj.8348)
Supplement: Data S1 [file peerj-08-8348-s002.zip › Raw data/TCGA-CLIC3 expression.xlsx]

## Sheet: Sheet1
CLIC3 expression (normal)	CLIC3 expression (tumor)
1761.05	689.03
369.879	291.179
81.4809	3495.02
53.1685	51.4481
164.952	1186.24
11513.2	300.365
456.341	390.319
55.9466	843.503
139.401	2007.5
215.33	144.969
66.3459	1262.73
68.2071	568.393
128.93	780.349
129.652	3769.68
131.351	3844.59
28.9819	277.717
31.8653	6069.87
12773.9	282.896
18.2589	2701.51
	30437.9
	250.934
	218.662
	2282.36
	514.005
	8293.38
	182.379
	978.788
	6401.49
	182.674
	2667.15
	2138.61
	135.016
	4297.78
	549.788
	50.9084
	1719.08
	1109.39
	998.865
	1382.84
	3013.38
	13897.4
	656.68
	3256.91
	1931.22
	142.427
	6201.7
	25.6382
	160.393
	367.359
	85.9335
	552.979
	131.834
	735.336
	75.123
	651.705
	224.092
	133.085
	3168.98
	661.874
	3051.68
	5995.39
	9675.56
	116.408
	594.08
	590.201
	79.1538
	557.127
	5.92398
	907.059
	1288.47
	206.886
	2331.5
	944.686
	22525.4
	2805.31
	14445.1
	678.747
	10748.9
	7028.29
	6121.34
	749.678
	3487.02
	898.348
	1606.05
	297.846
	1431.08
	2585.23
	12752.7
	74.0997
	41.5414
	567.821
	5945.49
	606.616
	616.451
	182.937
	1784.54
	400.64
	158.903
	1661.9
	110.642
	57.8916
	7226.14
	1168.17
	68.6611
	12.4322
	125.93
	71.7668
	342.713
	941.947
	19.0317
	1560.69
	129.394
	96.7699
	456.535
	245.374
	1251.65
	240.644
	197.009
	601.425
	3575.45
	299.56
	566.48
	2786.01
	108.951
	5338.14
	6693.34
	645.732
	633.037
	156.169
	2119.2
	3714.77
	7307.25
	4909.63
	24.9563
	287.343
	133.892
	35224.5
	287.29
	206.462
	656.068
	432.459
	746.213
	148.707
	375.841
	406.098
	1535.66
	1299.73
	2452.45
	549.787
	1202.75
	41.9193
	2177.8
	40.6274
	429.261
	293.23
	1169.03
	2278.76
	56.4963
	1737.71
	5802.42
	1521.48
	2523.03
	144.907
	59.3151
	175.751
	2968.94
	686.633
	126.445
	228.965
	2006.97
	274.02
	786.614
	1522.46
	107.968
	935.122
	9564.72
	7023.21
	6081.31
	1520.84
	5513.11
	260.583
	139.832
	792.024
	661.857
	4460.96
	374.819
	5185.16
	1161.56
	451.127
	477.894
	170.12
	13988.2
	1086.3
	75.2848
	1829.35
	2361.29
	20121.9
	495.904
	1173.8
	2275.05
	3711.6
	3704.88
	1668.19
	52.2766
	8202.15
	11959.7
	2259.17
	47.1431
	2832.63
	23.643
	40.2401
	32482.1
	193.29
	6604.64
	7153.87
	4762.62
	37.0102
	109.939
	569.508
	162.597
	383.054
	4293.68
	1531.38
	1464.24
	2243.55
	1.7229
	900.931
	617.841
	6439.04
	1796.32
	208.347
	26625
	787.841
	1245.83
	70.2837
	240.629
	466.515
	1789.73
	113.846
	115.016
	152.519
	22.642
	459.622
	4132.57
	628.447
	200.007
	278.682
	3753.28
	125.42
	220.991
	2263.62
	77.1063
	1434.1
	276.461
	431.539
	43.1291
	740.915
	344.168
	33309.2
	2868.89
	55.152
	225.757
	945.063
	294.785
	5411.9
	276.683
	1569.98
	1071.82
	1026.51
	164.192
	807.805
	264.755
	2655.3
	114.52
	437.594
	14783.5
	1246.38
	232.665
	320.729
	885.689
	382.54
	291.103
	20505.9
	12577.3
	1238.2
	217.505
	830.119
	1134.94
	1211.18
	2713.26
	638.792
	318.108
	389.609
	3565.74
	3228.03
	1104.27
	64.2502
	107.82
	514.356
	3237.33
	3748.44
	478.143
	503.814
	6126.25
	1756.54
	8562.61
	136.97
	5982.95
	222.464
	1002.49
	432.982
	289.64
	80.8727
	723.969
	23413.3
	1257.26
	4183.72
	23.7846
	1558.86
	19391.7
	1209.72
	1146.46
	2868.91
	68.4313
	2270.26
	50.0919
	575.122
	2980.2
	13400.5
	1240.43
	8443.32
	69.7139
	4559.51
	2849.17
	1489.48
	17330.5
	18197.9
	357.076
	268.726
	897.989
	1129.27
	1581.94
	108.427
	1731.05
	679.78
	12634.2
	12947
	221.586
	3723.73
	83.7983
	92.5487
	19022.9
	7550.83
	1154.33
	1888.66
	5.16543
	67172.6
	461.327
	381.966
	1176.02
	23927.2
	1334.65
	10022.1
	5780.27
	80.5406
	275.907
	1724.17
	329.645
	212.497
	5833.04
	8495.96
	3576.86
	309.368
	14.2132
	191.069
	103.253
	357.958
	4124.9
	35.3612
	2680.55
	9079.85
	485.08
	102.646
	530.993
	70.449
	3512.42
	2505.44
	140.431
	136.008
	7298.36
	3187.61
	1434.38
	45.8812
	26.0596
	101.564
	384.277
	73.1371
	197.952
	1079
	3246.14
	2690.32
	825.542
	10.0429
	546.219
	9946.86
	119.603
	190.462
	1051.82
