# Supplementary material for: Prognostic value of CLIC3 mRNA overexpression in bladder cancer
Source: PeerJ. 2020 Jan 6;8:e8348. doi: 10.7717/peerj.8348 (PMC6951294; doi:10.7717/peerj.8348)
Supplement: Data S1 [file peerj-08-8348-s002.zip › Raw data/qRT-PCR-CLIC3.xlsx]

## Sheet: Sheet1
No.	CLIC3 expression(2-△△CT)
1N	1.02031
1T	5.26889
2N	1.00007
2T	9.26646
3N	1.00597
3T	2.26068
4N	1.00957
4T	7.49932
5N	1.01073
5T	18.2549
6N	1.00349
6T	9.56352
7N	1.00172
7T	15.7454
8N	1.00472
8T	0.340627
9N	1.00033
9T	0.286281
10N	1.01391
10T	0.830679
11N	1.00096
11T	20.0774
